# Supplementary material for: Geographic distribution of the cagA, vacA, iceA, oipA and dupA genes of Helicobacter pylori strains isolated in China
Source: Gut Pathog. 2021 Jun 15;13:39. doi: 10.1186/s13099-021-00434-4 (PMC8207754; doi:10.1186/s13099-021-00434-4)
Supplement: Supplementary file 1 — Additional file 1: The phylogenetic tree of cagA gene. [file 13099_2021_434_MOESM1_ESM.xlsx]

## Sheet: Sheet1
	Table 6 The phylogenetic tree of cagA gene
the blue triangle was represent the strains isolated from peptic ulcer disease(PUD), the red triangle indicated reference strain 26695 and GZ27, and 9 Western strains were represented by the green triangle.
